# Supplementary material for: Fabrication and Bonding of Refractive Index Matched Microfluidics for Precise Measurements of Cell Mass
Source: Polymers (Basel). 2021 Feb 5;13(4):496. doi: 10.3390/polym13040496 (PMC7915968; doi:10.3390/polym13040496)
Supplement: Supplementary file 1 [file polymers-13-00496-s001.zip]

Archive with 1 entries (1 files):
- polymers-1065937.dwg
